# Supplementary material for: Sedentary Behavior and Lower-Extremity Physical Function across the Lifespan of Adults with Multiple Sclerosis
Source: Int J Environ Res Public Health. 2022 Sep 30;19(19):12466. doi: 10.3390/ijerph191912466 (PMC9566509; doi:10.3390/ijerph191912466)
Supplement: Supplementary file 1 [file ijerph-19-12466-s001.zip]

Archive with 1 entries (1 files):
- ijerph-1920595-supplementary.pdf
